# Supplementary material for: Proliferative Diabetic Retinopathy Microenvironment Drives Microglial Polarization and Promotes Angiogenesis and Fibrosis via Cyclooxygenase-2/Prostaglandin E2 Signaling
Source: Int J Mol Sci. 2024 Oct 21;25(20):11307. doi: 10.3390/ijms252011307 (PMC11508523; doi:10.3390/ijms252011307)
Supplement: Supplementary file 1 [file ijms-25-11307-s001.zip]

Archive with 1 entries (1 files):
- ijms-3234149-supplementary.pdf
